# Supplementary material for: Endocannabinoid System-Related Inflammation and Progression of Autosomal Dominant Polycystic Kidney Disease
Source: Int J Mol Sci. 2026 May 2;27(9):4087. doi: 10.3390/ijms27094087 (PMC13163273; doi:10.3390/ijms27094087)
Supplement: Supplementary file 1 [file ijms-27-04087-s001.zip]

Archive with 1 entries (1 files):
- ijms-4201659-supplementary.pdf
